# Supplementary material for: Single-shot link discovery for terahertz wireless networks
Source: Nat Commun. 2020 Apr 24;11:2017. doi: 10.1038/s41467-020-15761-4 (PMC7181786; doi:10.1038/s41467-020-15761-4)
Supplement: Supplementary file 3 — Source Data [file 41467_2020_15761_MOESM3_ESM.xlsx]

## Sheet: Figure 3
Estimated angle (degrees)									Empirical Distribution Function
	Measured angle deg (x-axis)			Estimated Angle deg (y-axis)						Estimation Error deg (x-axis)			Empirical Distribution (y-axis)
		10			16.5191						0			0
		11			16.519						0.581965			0.171834
		12			16.9068						1.16393			0.340568
		13			17.0211						1.7459			0.505586
		14			17.0211						2.32786			0.64826
		15			17.0786						2.90983			0.747207
		16			17.137						3.49179			0.791255
		17			17.1955						4.07376			0.82413
		18			21.1901						4.65572			0.846154
		19			21.3711						5.23769			0.846154
		20			21.5095						5.81965			0.846154
		21			22.0325						6.40162			0.868178
		22			22.8934						6.98358			0.901053
		23			23.9428						7.56555			0.923077
		24			24.1762						8.14751			0.923077
		25			25.8183						8.72948			0.923077
		26			26.3713						9.31144			0.945101
		27			28.5184						9.89341			0.977976
		28			28.7701						10.4754			1
		29			29.0272						11.0573			1
		30			29.3772						11.6393			1
		31			31.4741						12.2213			1
		32			32.5367						12.8032			1
		33			32.9832						13.3852			1
		34			33.2117
		35			34.4069
		36			35.4329
		37			37.6992
		38			38.0044
		39			38.6337
		40			39.6214
		41			39.9636
		42			41.7805
		43			42.9639
		44			43.3752
		45			44.6684
		46			45.1192
		47			47.0387
		48			47.5485
		49			48.0737
		50			48.612
		51			48.6126
		52			50.9278
		53			52.1942
		54			52.8586
		55			52.8593
		56			53.5455
		57			56.5532
		58			56.554
		59			57.3814
		60			57.3805
		61			58.2433
		62			58.2442
		63			60.5795
		64			61.0805
		65			62.1245
		66			63.2279
		67			63.229
		68			63.229
		69			64.3977
		70			64.3988
		71			65.6487
		72			66.9886
		73			66.9886
		74			66.9873
		75			67.6953
		76			68.4357
		77			68.4357
		78			69.2094
		79			70.0187
		80			70.0187

## Sheet: Figure 4a
\phi_0=25 deg											\phi_0=40 deg
	Rot angle	Fmin (THz) measured	Fmin (THz) modeled	Fmax (THz) measured	Fmax (THz) modeled							Rot angle	Fmin (THz) measured	Fmin (THz) modeled	Fmax (THz) measured	Fmax (THz) modeled
	-30	0.271606	0.272669	0.369263	0.372314							-46	0.189209	0.219116	0.22853	0.230312
	-28	0.256348	0.267919	0.391225	0.372314							-44	0.201416	0.217153	0.235924	0.230312
	-26	0.256348	0.263169	0.387573	0.372314							-42	0.213623	0.215189	0.240274	0.230312
	-24	0.256348	0.258418	0.375366	0.372314							-40	0.210571	0.213225	0.236917	0.230312
	-22	0.265503	0.253668	0.387573	0.372314							-38	0.20752	0.211261	0.234221	0.230312
	-20	0.27771	0.248918	0.375366	0.372314							-36	0.20752	0.209298	0.234661	0.230312
	-18	0.256348	0.244168	0.375366	0.372314							-34	0.204468	0.207334	0.234661	0.230312
	-16	0.244141	0.239418	0.375366	0.372314							-32	0.204468	0.20537	0.229762	0.230312
	-14	0.253296	0.234667	0.375366	0.372314							-30	0.201416	0.203406	0.23749	0.230312
	-12	0.222778	0.229917	0.375366	0.372314							-28	0.201416	0.201443	0.23749	0.230312
	-10	0.231934	0.225167	0.375366	0.372314							-26	0.198364	0.199479	0.23749	0.230312
	-8	0.216675	0.220417	0.375366	0.372314							-24	0.198364	0.197515	0.23749	0.230312
	-6	0.222778	0.215667	0.375366	0.372314							-22	0.195312	0.195551	0.239889	0.230312
	-4	0.213623	0.210916	0.375366	0.372314							-20	0.192261	0.193588	0.241647	0.230312
	-2	0.210571	0.206166	0.372314	0.372314							-18	0.189209	0.191624	0.243512	0.230312
	0	0.201416	0.201416	0.372314	0.372314							-16	0.189209	0.18966	0.239753	0.230312
	2	0.195312	0.201416	0.363159	0.359965							-14	0.186157	0.187696	0.239753	0.230312
	4	0.195312	0.201416	0.350952	0.347616							-12	0.186157	0.185733	0.239753	0.230312
	6	0.195312	0.201416	0.341797	0.335267							-10	0.183105	0.183769	0.239753	0.230312
	8	0.195312	0.201416	0.32959	0.322918							-8	0.186157	0.181805	0.236314	0.230312
	10	0.195312	0.201416	0.317383	0.310568							-6	0.180054	0.179841	0.236753	0.230312
	12	0.195312	0.201416	0.299072	0.298219							-4	0.180054	0.177878	0.234232	0.230312
	14	0.195312	0.201416	0.283813	0.28587							-2	0.180054	0.175914	0.230723	0.230312
	16	0.195312	0.201416	0.268555	0.273521							0	0.17395	0.17395	0.230312	0.230312
	18	0.195312	0.201416	0.265503	0.261172							2	0.180054	0.17395	0.222778	0.2258
	20	0.195312	0.201416	0.244141	0.248822							4	0.17395	0.17395	0.222778	0.221288
	22	0.195312	0.201416	0.231934	0.236473							6	0.17395	0.17395	0.219727	0.216776
	24	0.195312	0.201416	0.241089	0.224124							8	0.17395	0.17395	0.216675	0.212264
	26	0.195312	0.201416	0.238037	0.211775							10	0.17395	0.17395	0.210571	0.207752
												12	0.17395	0.17395	0.204468	0.203239
												14	0.17395	0.17395	0.20752	0.198727
												16	0.17395	0.17395	0.198364	0.194215
												18	0.17395	0.17395	0.192261	0.189703
												20	0.170898	0.17395	0.189209	0.185191
												22	0.164795	0.17395	0.204468	0.180679
												24	0.183105	0.17395	0.189209	0.176167

## Sheet: Figure 4b
True Rot angle (CW)	0	2	4	6	8	10	12	14	16	18	20	22	24
\phi_0	Estimated rot angle
25 deg	0	1.74137	3.72985	5.47122	7.45971	9.44819	11.9309	14.1665	16.4021	17.6493	20.3791	22.3676	22.6262
30 deg	0	2.44797	4.89594	6.98192	9.42989	10.7919	12.8779	15.3258	15.9638	17.6878	20.8598	20.7738	15.6199
35 deg	0	2.00725	4.51813	6.52539	8.02901	9.53264	12.0435	13.5471	15.5544	17.5616	19.5689	20.5689	19.0508
40 deg	0	2.66966	3.66966	5.34601	7.02236	9.37506	11.7278	12.0514	15.0805	17.4332	19.1095	16.7278	21.1095
Mean	0	2.21656	4.2034	6.08113	7.98524	9.78694	12.145	13.7727	15.7502	17.583	19.9793	20.1095	19.6016
STD	0	0.419711	0.602161	0.800245	1.04758	0.673046	0.505734	1.36394	0.564967	0.11297	0.787414	2.39357	3.03202
True Rot angle (CCW)	0	2	4	6	8	10	12	14	16	18	20	22	24	26	28	30	32	34	36	38	40	42	44	46
\phi_0	Estimated rot angle
25 deg	0	1.07266	3.43021	4.50286	8.78776	8.57552	13.5029	10.0784	15.0057	15.4359	13.9388	19.5086	24.4359	27.4359	30.4359	30.2237
30 deg	0	1.682	3.80333	6.80333	7.16732	8.40998	8.77397	12.6526	12.138	15.138	17.2593	20.2593	23.2593	26.2593	28.3806	30.5019	29.9873	34.7446
35 deg	0	1.82507	3.65013	5.4752	7.30026	9.12533	10.9504	12.7755	14.6005	12.9008	14.7258	22.4256	24.2507	27.2507	29.0757	30.9008	32.7258	34.5509	37.5509	39.376	41.201	43.0261	40.1514	46.6762
40 deg	0	-0.10809	2.89191	5.89191	5.78382	10.3379	11.7838	14.7838	16.2298	19.2298	20.6757	22.1217	23.5676	26.5676	28.0136	31.0136	32.4596	35.4596	36.9055	39.9055	41.3515	42.7974	52.0136	61.2298
Mean	0	1.11791	3.44389	5.66832	7.25979	9.11217	11.2528	12.5726	14.4935	15.6761	16.6499	21.0788	23.8784	26.8784	28.9765	30.66	31.7242	34.9184	37.2282	39.6407	41.2763	42.9118	46.0825	53.953
STD	0	0.880035	0.39858	0.954606	1.22792	0.872462	1.96476	1.92857	1.7163	2.62541	3.03484	1.41876	0.556563	0.556563	1.06803	0.364395	1.51013	0.478587	0.456374	0.37443	0.106359	0.161713	8.38781	10.2909

## Sheet: Figure 4c
	Angle of departure(deg)				Min AOA		Max AOA
		20			-25.6749		35.7418
		21			-24.6227		37.1424
		22			-23.6154		38.53
		23			-22.6476		39.9055
		24			-21.7149		41.2695
		25			-20.8136		42.6225
		26			-19.9406		43.9649
		27			-19.0936		45.2972
		28			-18.2706		46.6195
		29			-17.4698		47.9322
		30			-16.6902		49.2353
		31			-15.9307		50.5291
		32			-15.1906		51.8135
		33			-14.4695		53.0886
		34			-13.7673		54.3544
		35			-13.084		55.6108
		36			-12.4199		56.8578
		37			-11.7755		58.0951
		38			-11.1516		59.3227
		39			-10.5492		60.5403
		40			-9.96963		61.7477
		41			-9.41454		62.9446
		42			-8.88589		64.1307
		43			-8.38605		65.3055
		44			-7.91787		66.4688
		45			-7.48469		67.6199
		46			-7.09053		68.7585
		47			-6.74012		69.8839
		48			-6.43911		70.9954
		49			-6.19425		72.0925
		50			-6.01366		73.1742
		51			-5.90711		74.2398
		52			-5.88652		75.2882
		53			-5.9665		76.3183
		54			-6.16515		77.3291
		55			-6.50514		78.319
		56			-7.01522		79.2867
		57			-7.73238		80.2303
		58			-8.705		81.1482
		59			-9.99757		82.0379
		60			-11.698		82.8973
		61			-13.9292		83.7233
		62			-16.8685		84.513
		63			-20.7814		85.2627
		64			-26.0841		85.9681
		65			-33.4682		86.6245
